# Supplementary material for: Clinical Outcomes Following Discordance Between Fractional Flow Reserve and Instantaneous Wave-Free Ratio in Deferred Coronary Lesions: A Systematic Review and Meta-Analysis
Source: Rev Cardiovasc Med. 2025 Nov 21;26(11):44868. doi: 10.31083/RCM44868 (PMC12680999; doi:10.31083/RCM44868)
Supplement: Supplementary file 1 [file 2153-8174-26-11-44868-s1.zip]

Archive with 2 entries (2 files):
- PRISMA Checklist.docx
- Supplementary Material.docx
